# Supplementary material for: Dynamic Modeling of the Sulfur Cycle in Urban Sewage Pipelines Under High-Temperature and High-Salinity Conditions
Source: Microorganisms. 2025 Jun 30;13(7):1534. doi: 10.3390/microorganisms13071534 (PMC12299050; doi:10.3390/microorganisms13071534)
Supplement: Supplementary file 1 [file microorganisms-13-01534-s001.zip]

Archive with 1 entries (1 files):
- microorganisms-3582320-supplementary.pdf
